# Supplementary material for: Effect of Lycopene Intake on the Fasting Blood Glucose Level: A Systematic Review with Meta-Analysis
Source: Nutrients. 2022 Dec 27;15(1):122. doi: 10.3390/nu15010122 (PMC9823324; doi:10.3390/nu15010122)
Supplement: Supplementary file 1 [file nutrients-15-00122-s001.zip]

Archive with 2 entries (2 files):
- nutrients-2083337_Supplementary Figure S1.pdf
- nutrients-2083337_Supplementary Table S1_20221227.xlsx
