# Supplementary material for: Effect of Lycopene Intake on the Fasting Blood Glucose Level: A Systematic Review with Meta-Analysis
Source: Nutrients. 2022 Dec 27;15(1):122. doi: 10.3390/nu15010122 (PMC9823324; doi:10.3390/nu15010122)
Supplement: Supplementary file 1 [file nutrients-15-00122-s001.zip › nutrients-2083337_Supplementary Table S1_20221227.xlsx]

## Sheet: Table S1
Table S1. Search strategy for electronic bibliographic databases
Database: PubMed (MEDLINE)
Date of search: June 1, 2022
Searcher: Takuro Inoue
#	Search terms	Hits
#1	Search: lycopene[Supplementary Concept]	2894
#2	Search: ("all-trans-lycopene" OR (lycopene AND cis-isomer) OR (lycopene AND 7-cis) OR (lycopene AND 7'-cis) OR (lycopene AND 9-cis) OR (lycopene AND 9'-cis) OR(lycopene AND 13-cis) OR "prolycopene" OR "LYC-O-MATO" OR "Prolycopene" OR "psi-carotene")	247
#3	Search: #1 OR #2	3022
#4	Search: (Observational Study[Title/Abstract] OR observat*[Title/Abstract] OR "follow-up"[Title/Abstract] OR follow[Title/Abstract] OR (analyze[Title/Abstract] AND (studies[Title/Abstract] OR study[Title/Abstract])) OR enrolle*[Title/Abstract] OR "case-control"[Title/Abstract] OR risk[Title/Abstract] OR assesse*[Title/Abstract] OR increase[Title/Abstract] OR (decrease[Title/Abstract] OR reduce[Tit…	7212044
#5	Search: #3 AND #4	1436
#6	Search: #3 AND #4 Filters: Other Animals	477
#7	Search: #5 NOT #6	959
Database: Web of Science (Core Collection, Current Chemical Reactions, Index Chemicus, Data Citation Index, Current Contents Connect, BIOSIS Citation Index, Zoological Record, Medline, Derwent Innovations Index)
Date of search: August 24, 2018
Searcher: Mari Makishi
#	Search terms	Hits
#1	Topics: (lycopene OR "all-trans-lycopene" OR "lycopene, (7-cis,7'-cis,9-cis,9'-cis)-isomer" OR "prolycopene" OR "lycopene, (cis)-isomer" OR "LYC-O-MATO" OR "lycopene, (13-cis)-isomer" OR "Prolycopene" OR "Psi,psi-carotene") Database database= WOS, BCI, CCC, DRCI, DIIDW, KJD, MEDLINE, RSCI, SCIELO, ZOOREC Time span=Full range Search language = automatic	13141
#2	Topics: (Observational Study OR observat* OR "follow-up" OR follow OR (analyze and (stduies OR study)) OR enrolle* OR "case-control" OR risk OR assesse* OR increase OR (decrease OR reduce) OR prospective OR randomize* OR "cross-over" OR controlled OR conducte* OR investigate* OR (compare AND (effect* OR outcome)) OR intervention OR vitro OR designe*) Database database= WOS, BCI, CCC, DRCI, DIIDW,…	49416642
#3	#2 AND #1 Database database= WOS, BCI, CCC, DRCI, DIIDW, KJD, MEDLINE, RSCI, SCIELO, ZOOREC Timespan = full range Search language = automatic	9397
#4	#2 AND #1 Filtering: document types: ( ARTICLE ) Database database= WOS, BCI, CCC, DRCI, DIIDW, KJD, MEDLINE, RSCI, SCIELO, ZOOREC Timespan = full range Search language = automatic	7535
#5	Topics: (rat OR mice OR Rattus OR rats) Database database= WOS, BCI, CCC, DRCI, DIIDW, KJD, MEDLINE, RSCI, SCIELO, ZOOREC Database database Search language = automatic	5063552
#6	#4 NOT #5 Database database= WOS, BCI, CCC, DRCI, DIIDW, KJD, MEDLINE, RSCI, SCIELO, ZOOREC Timespan = full range Search language = automatic	6495
#7	Topics.: (oral OR peroral OR orally OR perorally) Database database= WOS, BCI, CCC, DRCI, DIIDW, KJD, MEDLINE, RSCI, SCIELO, ZOOREC Timespan = full range Search language = automatic	1380051
#8	#6 AND #7 Topics= WOS, BCI, CCC, DRCI, DIIDW, KJD, MEDLINE, RSCI, SCIELO, ZOOREC Timespan = full range Search language = automatic	234
Database: Web of Science (FSTA)
Date of search: September 6, 2018
Searcher: Takuro Inoue
#	Search terms	Hits
#1	Topics: ((lycopene OR "all-trans-lycopene" OR "lycopene, (7-cis,7'-cis,9-cis,9'-cis)-isomer" OR "prolycopene" OR "lycopene, (cis)-isomer" OR "LYC-O-MATO" OR "lycopene, (13-cis)-isomer" OR "Prolycopene" OR "Psi,psi-carotene")) Index =FSTA time span = total range	3751
#2	Topics: ((Observational Study OR observat* OR "follow-up" OR follow OR (analyze and (stduies OR study)) OR enrolle* OR "case-control" OR risk OR assesse* OR increase OR (decrease OR reduce) OR prospective OR randomize* OR "cross-over" OR controlled OR conducte* OR investigate* OR (compare AND (effect* OR outcome)) OR intervention OR vitro OR designe*)) Index =FSTA time span = total range	785472
#3	#2 AND #1 Index =FSTA time span = total range	2782
#4	#2 AND #1 Filtering: document types: ( JOURNAL ARTICLE ) Index =FSTA time span = total range	2582
#5	Topics: ((oral OR peroral OR orally OR perorally)) Index =FSTA time span = total range	17616
#6	#5 AND #4 Index =FSTA time span = total range	59
Database: Cochrane Library (Cochrane Reviews)
Date of search: August 21, 2018
Searcher: Mari Makishi
#	Search terms	Hits
#1	("all-trans-lycopene" OR "lycopene, (7-cis,7'-cis,9-cis,9'-cis)-isomer" OR "prolycopene" OR "lycopene, (cis)-isomer" OR "LYC-O-MATO" OR "lycopene, (13-cis)-isomer" OR "Prolycopene" OR "Psi,psi-carotene" OR lycopene):ti,ab,kw in Cochrane Reviews	4
Database: Cochrane Library (Cochrane Protocols)
Date of search: August 21, 2018
Searcher: Mari Makishi
#	Search terms	Hits
#1	("all-trans-lycopene" OR "lycopene, (7-cis,7'-cis,9-cis,9'-cis)-isomer" OR "prolycopene" OR "lycopene, (cis)-isomer" OR "LYC-O-MATO" OR "lycopene, (13-cis)-isomer" OR "Prolycopene" OR "Psi,psi-carotene" OR lycopene):ti,ab,kw in Cochrane Protocols	0
Database: Cochrane Library (Trials)
Date of search: August 21, 2018
Searcher: Mari Makishi
#	Search terms	Hits
#1	("all-trans-lycopene" OR "lycopene, (7-cis,7'-cis,9-cis,9'-cis)-isomer" OR "prolycopene" OR "lycopene, (cis)-isomer" OR "LYC-O-MATO" OR "lycopene, (13-cis)-isomer" OR "Prolycopene" OR "Psi,psi-carotene" OR lycopene):ti,ab,kw in Trials	496
Database: Cochrane Library (Editorials)
Date of search: August 21, 2018
Searcher: Mari Makishi
#	Search terms	Hits
#1	("all-trans-lycopene" OR "lycopene, (7-cis,7'-cis,9-cis,9'-cis)-isomer" OR "prolycopene" OR "lycopene, (cis)-isomer" OR "LYC-O-MATO" OR "lycopene, (13-cis)-isomer" OR "Prolycopene" OR "Psi,psi-carotene" OR lycopene):ti,ab,kw in Editorials	0
Database: Cochrane Library (Special collections)
Date of search: August 21, 2018
Searcher: Mari Makishi
#	Search terms	Hits
#1	("all-trans-lycopene" OR "lycopene, (7-cis,7'-cis,9-cis,9'-cis)-isomer" OR "prolycopene" OR "lycopene, (cis)-isomer" OR "LYC-O-MATO" OR "lycopene, (13-cis)-isomer" OR "Prolycopene" OR "Psi,psi-carotene" OR lycopene):ti,ab,kw in Special collections	0
Database: Cochrane Library (Clinical Answers)
Date of search: August 21, 2018
Searcher: Mari Makishi
#	Search terms	Hits
#1	("all-trans-lycopene" OR "lycopene, (7-cis,7'-cis,9-cis,9'-cis)-isomer" OR "prolycopene" OR "lycopene, (cis)-isomer" OR "LYC-O-MATO" OR "lycopene, (13-cis)-isomer" OR "Prolycopene" OR "Psi,psi-carotene" OR lycopene):ti,ab,kw in Clinical Answers	0
Database: SciFinder
Date of search: August 21, 2018
Searcher: Mari Makishi
#	Search terms	Hits
#1	Explore substances by ID: 502-65-8 initiated Explore complete Explore results Answer set 1 created with 1 answer from REGISTRY Retrieve reference information in 1 substance of Answer set 1 Additional related references, e.g., activity studies, disease studies. Answer set 2 created with 12,652 answers from CAPLUS 2,329 answers from MEDLINE	14981
#2	Kept 3994 reference answers from Answer set 2 analyzed by 'Index Term' Answer set 3 created with 2,703 answers from CAPLUS 1,291 answers from MEDLINE	3994
#3	Explore references by research topic: rat OR mice OR Rattus OR rats initiated, resulting in 5 candidates Explore complete Candidates Selected 5814592 references were found containing at least one of the concepts "rat", "mice", "Rattus" or "rats". 3220849 references were found containing the concept "rat". 2906463 references were found containing the concept "mice". 66824 references were found con…	5814592
#4	#2 NOT #3	1172
#5	Kept 447 reference answers from Answer set 9 analyzed by 'Index Term' Answer set 10 created with 447 answers from MEDLINE	447
Database: Global Index Medicus
Date of search: August 31, 2018
Searcher: Mari Makishi
#	Search terms	Hits
#1	Topics: (lycopene OR "all-trans-lycopene" OR "lycopene, (7-cis,7'-cis,9-cis,9'-cis)-isomer" OR "prolycopene" OR "lycopene, (cis)-isomer" OR "LYC-O-MATO" OR "lycopene, (13-cis)-isomer" OR "Prolycopene" OR "Psi,psi-carotene")	4568
#2	Topics: (lycopene OR "all-trans-lycopene" OR "lycopene, (7-cis,7'-cis,9-cis,9'-cis)-isomer" OR "prolycopene" OR "lycopene, (cis)-isomer" OR "LYC-O-MATO" OR "lycopene, (13-cis)-isomer" OR "Prolycopene" OR "Psi,psi-carotene") filter: Index WPRIM (Western Pacific) (remover) LILACS (Americas) (remover) IMSEAR (South-EastAsia) (remover) IMEMR (Eastern Mediterranean) (remover) AIM (Africa) (remover) Li…	25
#3	DeCS/MeSH : (lycopene)	0
#4	#2 OR #3	25
Database: Western Pacific Region Index Medicus
Date of search: August 31, 2018
Searcher: Mari Makishi
#	Search terms	Hits
#1	Search All:lycopene OR All:"all-trans-lycopene" OR All:"lycopene, (7-cis,7'-cis,9-cis,9'-cis)-isomer" OR All:"lycopene, (cis)-isomer" OR All:"LYC-O-MATO" OR All:prolycopene OR All:"lycopene, (13-cis)-isomer"	96
#2	Search All:"Psi,psi-carotene"	0
#3	#1 OR #2	96
Database: CINAHL
Date of search: August 21, 2018
Searcher: Mari Makishi
#	Search terms	Hits
S1	(MH "Lycopene")	373
S2	TX "all-trans-lycopene" OR "lycopene, (7-cis,7'-cis,9-cis,9'-cis)-isomer" OR "prolycopene" OR "lycopene, (cis)-isomer" OR "LYC-O-MATO" OR "lycopene, (13-cis)-isomer" OR "Prolycopene" OR "Psi,psi-carotene" OR lycopene	1560
S3	TI ( "all-trans-lycopene" OR "lycopene, (7-cis,7'-cis,9-cis,9'-cis)-isomer" OR "prolycopene" OR "lycopene, (cis)-isomer" OR "LYC-O-MATO" OR "lycopene, (13-cis)-isomer" OR "Prolycopene" OR "Psi,psi-carotene" OR lycopene ) OR AB ( "all-trans-lycopene" OR "lycopene, (7-cis,7'-cis,9-cis,9'-cis)-isomer" OR "prolycopene" OR "lycopene, (cis)-isomer" OR "LYC-O-MATO" OR "lycopene, (13-cis)-isomer" OR "Pro…	512
S4	(TI "all-trans-lycopene" OR "lycopene, (7-cis,7'-cis,9-cis,9'-cis)-isomer" OR "prolycopene" OR "lycopene, (cis)-isomer" OR "LYC-O-MATO" OR "lycopene, (13-cis)-isomer" OR "Prolycopene" OR "Psi,psi-carotene" OR lycopene OR AB "all-trans-lycopene" OR "lycopene, (7-cis,7'-cis,9-cis,9'-cis)-isomer" OR "prolycopene" OR "lycopene, (cis)-isomer" OR "LYC-O-MATO" OR "lycopene, (13-cis)-isomer" OR "Prolycop…	677
S5	S1 OR S3 limited - human; Publication type: Journal Article	310
Database: Reaxys
Date of search: August 29, 2018
Searcher: Mari Makishi
#	Search terms	Hits
1. Query	IDE.XRN=1730097	3585
2. Query	((CBI.BICIT='lycopene') OR (CBI.BICIT='all-trans lycopene') OR (CBI.BICIT='"lycopene, (7-cis,7''-cis,9-cis,9''-cis)-isomer"') OR (CBI.BICIT='prolycopene') OR (CBI.BICIT='"lycopene, (cis)-isomer"') OR (CBI.BICIT='lycopene') AND (CBI.BICIT='"LYC-O-MATO"') OR (CBI.BICIT='"lycopene, (13-cis)-isomer"'))	9998
3. Query	CBI.BICIT = '(Observational Study OR observat* OR follow-up OR follow OR (analyze and (stduies OR study)) OR enrolle* OR case-control OR risk OR assesse* OR increase OR (decrease OR reduce) OR prospective OR randomize* OR cross-over OR controlled OR conducte* OR investigate* OR (compare AND (effect* OR outcome)) OR intervention OR vitro OR designe*)'	22591279
4. Query	(((1. Query)) AND ((3. Query)))	2035
5. Query	(((3. Query)) AND ((2. Query)))	6697
6. Query	(((5. Query)) OR ((4. Query)))	7565
7. Query	filtered by Document Type	5760
8. Query	CBI.BICIT = 'rat OR mice OR Rattus OR rats OR mice*'	2891019
9. Query	(((7. Query)) NOT ((8. Query)))	5043
10. Query	CBI.BICIT = 'oral'	1006620
11. Query	CBI.BICIT = 'peroral'	8220
12. Query	CBI.BICIT = 'orally'	128579
13. Query	CBI.BICIT = 'perorally'	1272
14. Query	(((10. Query)) OR ((11. Query)) OR ((12. Query)) OR ((13. Query)))	1084457
15. Query	(((14. Query)) AND ((9. Query)))	209
Database: Ichushi-Web
Date of search: August 20, 2018
Searcher: Mari Makishi
#	Search terms	Hits
#1	"lycopene"/TA or "prolycopene"/TA or "Psi, carotene"/TA or "lycopene"/TA or "lycopene"/TA or "all‐trans‐lycopene"/TA or "Lycopene"/TA or "all-trans-Lycopene"/TA or "Channel, channel-Carotene"/TA	216
#2	"lycopene"/AL or "prolycopene"/AL or "Psi, carotene"/AL or "lycopene"/AL or "lycopene"/AL or "all‐trans‐lycopene"/AL or "Lycopene"/AL or "all-trans-Lycopene"/AL or "Channel, channel-Carotene"/AL	332
#3	Lycopene/TH	278
#4	("Lycopene"/TH or "LYC-O-MATO"/AL)	278
#5	Lycopin/AL	1
#6	("Lycopene"/TH or "lycopene, (7-cis,7'-cis,9-cis,9'-cis)-isomer"/AL) or ("Lycopene"/TH or "lycopene, (cis)-isomer"/AL) or ("Lycopene"/TH or "lycopene, (13-cis)-isomer"/AL)
#7	#2 OR #3 or #4 or #5 or #6	333
#8	(#6) and (PT=Except meeting <)	209
Database: JDream III (JMEDPlus)
Date of search: August 20, 2018
Searcher: Mari Makishi
#	Search terms	Hits
L1	"lycopene"/AL OR "prolycopene"/AL OR "Psi, carotene"/AL OR "lycopene"/AL OR "lycopene"/AL OR "ａｌｌ‐ｔｒａｎｓ‐lycopene"/AL OR "Lycopene"/ALE OR "all-trans-Lycopene"/ALE OR "Channel, channel-Carotene"/ALE OR "lycopene, (7-cis,7'-cis,9-cis,9'-cis)-isomer"/AL OR "lycopene, (cis)-isomer"/AL OR "lycopene, (13-cis)-isomer"/AL	665
L2	J6.206E/SN	518
L3	502-65-8/RN	518
L4	((LYC-O-MATO/ALE + LYC-O-MATO/TI) + LYC-O-MATO/AB)	0
L5	LYC-O-MATO	0
L6	prolycopene	0
L7	Lycopin	0
L8	L1 OR L2 OR L3 OR L4 OR L5 OR L6 OR L7	665
L9	L8 AND A/DT	475
L10	(Rat./CW OR Mouse/CW ORhamster/CW OR snail/AL OR cows/CW OR Animal testing/CW)	572379
L11	L9 NOT L10	353
L12	(Rice OR diet effect)/CT	28310
L13	L11 NOT L12	339
L14	(Or herbicides OR gene expression)/CTS	338704
L15	L13 NOT L14	315
L16	(Supercritical fluid extraction OR biological evolution OR engineering)/CT	59646
L17	L15 NOT L16	309
Database: AGRIS
Date of search: August 29, 2018
Searcher: Mari Makishi
#	Search terms	Hits
#1	Query : lycopene OR "all-trans-lycopene" OR "lycopene,(7-cis,7'-cis,9-cis,9'-cis)-isomer" OR "prolycopene" OR"lycopene, (cis)-isomer" OR "LYC-O-MATO" OR"lycopene, (13-cis)-isomer" OR "Prolycopene" OR "Psi,psi-carotene"	199
Database: University Hospital Medical Information Network-Clinical Trials Registry
Date of search: September 10, 2018
Searcher: Mari Makishi
#	Search terms	Hits
#1	Free descriptive language: (lycopene) Search range: display of all study information/All trial	12
#2	Free descriptive language: (all-trans-lycopene) Search range: display of all study information/All trial	0
#3	Free descriptive language: (lycopene, (7-cis,7'-cis,9-cis,9'-cis)-isomer) Search range: display of all study information/All trial	0
#4	Free descriptive language: (prolycopene) Search range: display of all study information/All trial	0
#5	Free descriptive language: (lycopene, (cis)-isomer) Search range: display of all study information/All trial	0
#6	Free descriptive language: LYC-O-MATO) Search range: display of all study information/All trial	0
#7	Free descriptive language: (lycopene, (13-cis)-isomer) Search range: display of all study information/All trial	0
#8	Free descriptive language: (Psi,psi-carotene) Search range: display of all study information/All trial	0
#9	#1 OR #2 OR #3 OR #4 OR #5 OR #6 OR #7 OR #8	12
Database: International Clinical Trials Registry Platform
Date of search: August 31, 2018
Searcher: Mari Makishi
#	Search terms	Hits
#1	139 records for 137 trials found for: lycopene OR All:all-trans-lycopene OR All:lycopene, 7-cis,7-cis,9-cis,9-cis-isomer OR All:lycopene, cis-isomer OR All:LYC-O-MATO OR All:prolycopene OR All:lycopene, 13-cis-isomer OR All:Psi,psi-carotene	137
Database: ClinicalTrials.gov
Date of search: September 1, 2018
Searcher: Mari Makishi
#	Search terms	Hits
#1	85 Studies found for: lycopene OR "all-trans-lycopene" OR "lycopene, (7-cis,7'-cis,9-cis,9'-cis)-isomer" OR "prolycopene" OR "lycopene, (cis)-isomer" OR "LYC-O-MATO" OR "lycopene, (13-cis)-isomer" OR "Psi,psi-carotene" Also searched for Lycopene and LYC-O-MATO.	85
Database: International Prospective Register of Systematic Reviews (PROSPERO)
Date of search: September 1, 2018
Searcher: Mari Makishi
#	Search terms	Hits
#1	21 records found for lycopen	21
#2	0 records found for "all-trans-lycopene"	0
#3	0 records found for "lycopene, (7-cis,7'-cis,9-cis,9'-cis)-isomer"	0
#4	0 records found for prolycopene	0
#5	0 records found for "lycopene, (cis)-isomer"	0
#6	0 records found for "LYC-O-MATO"	0
#7	0 records found for "lycopene, (13-cis)-isomer"	0
#8	0 records found for "Psi,psi-carotene"	0
#9	#1 OR #2 OR #3 OR #4 OR #5 OR #6 OR #7 OR #8	21
